# Supplementary material for: Pathogens in space: Advancing understanding of pathogen dynamics and disease ecology through landscape genetics
Source: Evol Appl. 2018 Jul 28;11(10):1763–78. doi: 10.1111/eva.12678 (PMC6231466; doi:10.1111/eva.12678)
Supplement: Supplementary file 1 [file EVA-11-1763-s001.xlsx]

## Sheet: Sheet1
Title: Pathogens in space: advancing understanding of pathogen dynamics and disease ecology through landscape genetics
Authors: Christopher P. Kozakiewicz, Christopher P. Burridge, W. Chris Funk, Sue VandeWoude, Meggan E. Craft, Kevin R. Crooks, Holly B. Ernest, Nicholas M. Fountain-Jones, and Scott Carver
Supporting Information
Results retained from literature search for empirical papers using landscape genetics to address questions related to pathogens
Publication	Sampled study species	Pathogen/parasite	Pathogen/parasite type	Source of genetic data	Pathogenicity	Chronic/Acute infection
Addis, B.R., et al. (2015). Population genetic structure and disease in montane boreal toads: more heterozygous individuals are more likely to be infected with amphibian chytrid. Conservation Genetics, 16, 833-844.	Boreal toads, Bufo boreas	Batrachochytrium dendrobatidis	Fungus	Host	High	Chronic
Blanchong, J.A., et al. (2008). Landscape genetics and the spatial distribution of chronic wasting disease. Biology Letters, 4, 130-133.	White-tailed deer, Odocoileus virginianus	Chronic wasting disease	Prion	Host	Moderate	Chronic
Brar, S., et al. (2015). Colonization history, host distribution, anthropogenic influence and landscape features shape populations of white pine blister rust, an invasive alien tree pathogen. Plos One, 10, e0127916	White pine, Pinus strobus	White pine blister rust, Cronartium ribicola	Fungus	Pathogen	High	Chronic
Campbell, L.P., et al. (2017). Landscape genetics of Aedes mcintoshi (Diptera: Culicidae), an important vector of Rift Valley fever virus in Northeastern Kenya. Journal of Medical Entomology, 54, 1258-1265.	Aedes mcintoshi	Rift Valley fever virus	Virus	Vector	Low	Chronic
Carrel, M., et al. (2015). The geography of malaria genetics in the Democratic Republic of Congo: A complex and fragmented landscape. Social Science & Medicine, 133, 233-241.	Humans, Homo sapiens	Malaria, Plasmodium falciparum	Protozoan	Pathogen	High	Acute
Carrel, M.A., et al. (2012). Population-environment drivers of H5N1 avian influenza molecular change in Vietnam. Health & Place, 18, 1122-1131.	Humans, Homo sapiens	H5N1 Avian influenza	Virus	Pathogen	Moderate-High	Chronic
Chang, X., et al. (2016). Landscape genetic structure and evolutionary genetics of insecticide resistance gene mutations in Anopheles sinensis. Parasites & Vectors, 9, 228.	Mosquito, Anopheles sinensis	Malaria, Plasmodium spp.	Protozoan	Vector	Low	Acute
Cote, H., et al. (2012). Genetic structure and rabies spread potential in raccoons: the role of landscape barriers and sex-biased dispersal. Evolutionary Applications, 5, 393-404.	Raccoon, Procyon lotor	Rabies	Virus	Host	High	Chronic
Criscione, C.D., et al. (2010). Landscape genetics reveals focal transmission of a human macroparasite. Plos Neglected Tropical Diseases, 4, e665.	Humans, Homo sapiens	Roundworm, Ascaris lumbricoides	Macroparasite	Pathogen	Moderate	Chronic
Cullingham, C.I., et al. (2009). Differential permeability of rivers to raccoon gene flow corresponds to rabies incidence in Ontario, Canada. Molecular Ecology, 18, 43-53.	Raccoon, Procyon lotor	Rabies	Virus	Host	High	Chronic/Subacute
DeYoung, R.W., et al. (2009). Landscape-genetic analysis of population structure in the Texas Gray Fox Oral Rabies Vaccination zone. Journal of Wildlife Management, 73, 1292-1299.	Gray fox, Urocyon cinereoargenteus	Rabies	Virus	Host	High	Chronic
Egizi, A., et al. (2016). The hitchhiker's guide to becoming invasive: exotic mosquitoes spread across a US state by human transport not autonomous flight. Molecular Ecology, 25, 3033-3047.	Mosquito, Aedes japonicus	various	Unspecified	Vector		Chronic
Frantz, A.C., et al. (2009). Using spatial Bayesian methods to determine the genetic structure of a continuously distributed population: clusters or isolation by distance? Journal of Applied Ecology, 46, 493-505.	European wild boar, Sus scrofa	Swine fever	Virus	Host	High
Garroway, C.J., et al. (2013). Fine-scale genetic structure in a wild bird population: the role of limited dispersal and environmentally based selection as causal factors. Evolution, 67, 3488-3500.	Great tit, Parus major	Avian malaria, Plasmodium circumflexum and P. relictum	Protozoan	Host	Low	Acute
Guivier, E., et al. (2011). Landscape genetics highlights the role of bank vole metapopulation dynamics in the epidemiology of Puumala hantavirus. Molecular Ecology, 20, 3569-3583.	Bank vole, Myodes glareolus	Puumala hantavirus	Virus	Host	Low-Moderate	Chronic
Joannon, B., et al. (2010). Barriers to gene flow between emerging populations of watermelon mosaic virus in Southeastern France. Phytopathology, 100, 1373-1379.	Cucurbit crops	Watermelon mosaic virus	Virus	Pathogen	Moderate	Chronic
Kelly, A.C., et al. (2014). Genetic assessment of environmental features that influence deer dispersal: implications for prion-infected populations. Population Ecology, 56, 327-340.	White-tailed deer, Odocoileus virginianus	Chronic wasting disease	Prion	Host	Moderate	Chronic
Krtinic, B., et al. (2014). Microhabitat and spatial variation at HK isozyme loci in Culex pipiens: testing isolation by distance and isolation by ecology model. Bulletin of Insectology, 67, 237-246.	Mosquito, Culex pipiens	various	Unspecified	Vector		Chronic
Krtinic, B., et al. (2016). Integrative approach revealed contrasting pattern of spatial structuring within urban and rural biotypes of Culex pipiens. Journal of Applied Entomology, 140, 757-774.	Mosquito, Culex pipiens	various	Unspecified	Vector
Landguth, E.L., et al. (2017). Using landscape genetics simulations for planting blister rust resistant whitebark pine in the US Northern Rocky Mountains. Frontiers in Genetics, 8, 9.	Whitebark pine, Pinus albicaulis	Blister rust, Cronartium ribicola	Fungus	Host	Moderate
Lang, K.R. and J.A. Blanchong (2012). Population genetic structure of white-tailed deer: understanding risk of chronic wasting disease spread. Journal of Wildlife Management, 76, 832-840.	White-tailed deer, Odocoileus virginianus	Chronic wasting disease	Prion	Host	Moderate	Chronic
Larson, W.A., et al. (2014). Signals of heterogeneous selection at an MHC locus in geographically proximate ecotypes of sockeye salmon. Molecular Ecology, 23, 5448-5461.	Sockeye salmon, Oncorhynchus nerka	various	Unspecified	Host		Chronic
Li, S.Z., et al. (2009). Landscape genetics: the correlation of spatial and genetic distances of Oncomelania hupensis, the intermediate host snail of Schistosoma japonicum in mainland China. Geospatial Health, 3, 221-231.	Snail, Oncomelania hupensis	Schistosoma japonicum	Macroparasite	Host	Moderate
Liang, L., et al. (2014). Wetlands explain most in the genetic divergence pattern of Oncomelania hupensis. Infection Genetics and Evolution, 27, 436-444.	Snail, Oncomelania hupensis	Schistosoma japonicum	Macroparasite	Host	Moderate	Chronic
Lo, E., et al. (2017). Frequent spread of Plasmodium vivax malaria maintains high genetic diversity at the Myanmar-China border, without distance and landscape barriers. Journal of Infectious Diseases, 216, 1254-1263.	Humans, Homo sapiens	Malaria, Plasmodium vivax	Protozoan	Pathogen	High	Chronic
Lo, E., et al. (2017). Transmission dynamics of co-endemic Plasmodium vivax and P-falciparum in Ethiopia and prevalence of antimalarial resistant genotypes. Plos Neglected Tropical Diseases, 11, e0005806.	Humans, Homo sapiens	Malaria, Plasmodium vivax and P. falciparum	Protozoan	Pathogen	High	Chronic
Medley, K.A., et al. (2015). Human-aided and natural dispersal drive gene flow across the range of an invasive mosquito. Molecular Ecology, 24, 284-295.	Asian tiger mosquito, Aedes albopictus	various	Unspecified	Vector		Chronic
Montarry, J., et al. (2009). Spatio-temporal distribution of Erysiphe necator genetic groups and their relationship with disease levels in vineyards. European Journal of Plant Pathology, 123, 61-70.	Grape vines, Vitis vinifera	Grapevine powdery mildew, Erysiphe necator	Fungus	Pathogen	Moderate-High
Mullins, J., et al. (2014). The influence of habitat structure on genetic differentiation in red fox populations in north-eastern Poland. Acta Theriologica, 59, 367-376.	Red fox, Vulpes vulpes	various	Unspecified	Host		Chronic
Real, L.A., et al. (2005). Unifying the spatial population dynamics and molecular evolution of epidemic rabies virus. Proceedings of the National Academy of Sciences of the United States of America, 102, 12107-12111.	Red fox, Vulpes vulpes	Rabies	Virus	Pathogen	High
Rees, E.E., et al. (2009). Landscape modelling spatial bottlenecks: implications for raccoon rabies disease spread. Biology Letters, 5, 387-390.	Raccoon, Procyon lotor	Rabies	Virus	Host	High	Chronic
Richardson, J.L., et al. (2017). Using fine-scale spatial genetics of Norway rats to improve control efforts and reduce leptospirosis risk in urban slum environments. Evolutionary Applications, 10, 323-337.	Norway rats, Ratus norvegicus	Leptospirosis, Leptospira	Bacterium	Vector	Low-Moderate	Chronic
Rieux, A., et al. (2011). Inferences on pathogenic fungus population structures from microsatellite data: new insights from spatial genetics approaches. Molecular Ecology, 20, 1661-1674.	Plantain banana, Musa × paradisiaca	Mycosphaerella fijiensis	Fungus	Pathogen	Moderate	Chronic
Rieux, A., et al. (2013). Recent range expansion and agricultural landscape heterogeneity have only minimal effect on the spatial genetic structure of the plant pathogenic fungus Mycosphaerella fijiensis. Heredity, 110, 29-38.	Plantain banana, Musa × paradisiaca	Mycosphaerella fijiensis	Fungus	Pathogen	Moderate	Chronic
Rinaldi, P.A., et al. (2017). Genetic variability of Phyllosticta ampelicida, the agent of black rot disease of grapevine. Phytopathology, 107, 1406-1416.	Grape vines, Vitis spp.	Black rot disease, Phyllosticta ampelicida	Fungus	Pathogen	High	Chronic
Rioux Paquette, S., et al. (2014). Modelling the dispersal of the two main hosts of the raccoon rabies variant in heterogeneous environments with landscape genetics. Evolutionary Applications, 7, 734-749.	Raccoon, Procyon lotor and striped skunk, Mephitis mephitis	Rabies	Virus	Host	High	Chronic
Robinson, S.J., et al. (2012). The walk is never random: subtle landscape effects shape gene flow in a continuous white-tailed deer population in the Midwestern United States. Molecular Ecology, 21, 4190-4205.	White-tailed deer, Odocoileus virginianus	Chronic wasting disease	Prion	Host	Moderate	Chronic
Roffler, G.H., et al. (2016). SNP discovery in candidate adaptive genes using exon capture in a free-ranging alpine ungulate. Molecular Ecology Resources, 16, 1147-1164.	Dall's sheep, Ovis dalli dalli	various	Unspecified	Host		Chronic
Rosales-Castillo, J., et al. (2011). Genetic diversity and population structure of Escherichia coli from neighboring small-scale dairy farms. Journal of Microbiology, 49, 693-702.	Domestic cows, Bos taurus	Eshcerichia coli	Bacterium	Pathogen	Low
Russo, I.R.M., et al. (2016). Landscape determinants of fine-scale genetic structure of a small rodent in a heterogeneous landscape (Hluhluwe-iMfolozi Park, South Africa). Scientific Reports, 6, 29168.	Natal multimammate mouse, Mastomys natalensis	Lassa virus	Virus	Vector	Low	Chronic
Schmidt, T.L., et al. (2017). Genome-wide SNPs reveal the drivers of gene flow in an urban population of the Asian Tiger Mosquito, Aedes albopictus. Plos Neglected Tropical Diseases, 11, e0006009.	Asian tiger mosquito, Aedes albopictus	various (at least dengue fever and chikungunya)	Unspecified	Vector	Low
Sprehn, C.G., et al. (2015). Landscape genetics of Schistocephalus solidus parasites in Threespine Stickleback (Gasterosteus aculeatus) from Alaska. Plos One, 4, e0122307.	Threespine stickleback, Gasterosteus aculeatus	Tapeworm, Schistocephalus solidus	Macroparasite	Pathogen	Low-Moderate	Chronic
Storfer, A., et al. (2017). Landscape genetics of the Tasmanian devil: implications for spread of an infectious cancer. Conservation Genetics, 18, 1287-1297.	Tasmanian devil, Sarcophilus harrisii	Devil facial tumour disease	Transmissible cancer	Host	High	Chronic
Talbot, B., et al. (2012). Lack of genetic structure and female-specific effect of dispersal barriers in a rabies vector, the striped skunk (Mephitis mephitis). Plos One, 7, e49736.	Striped skunk, Mephitis mephitis	Rabies	Virus	Host	High	Chronic
Talbot, B., et al. (2017). Comparative analysis of landscape effects on spatial genetic structure of the big brown bat and one of its cimicid ectoparasites. Ecology and Evolution, 7, 8210-8219.	Big brown bat, Eptesicus fuscus	Cimex adjunctu	Macroparasite	Host & Pathogen	Low	Acute
Tonteri, A., et al. (2010). Beyond MHC: signals of elevated selection pressure on Atlantic salmon (Salmo salar) immune-relevant loci. Molecular Ecology, 19, 1273-1282.	Atlantic salmon, Salmo salar	Gyrodactylus salaris	Macroparasite	Host	Moderate-High	Chronic/Subacute
Vander Wal, E., et al. (2012). Influence of landscape and social interactions on transmission of disease in a social cervid. Molecular Ecology, 21, 1271-1282.	Elk, Cervus canadensis	Bovine tuberculosis, Mycobacterium bovis	Bacterium	Host	Moderate-High	Chronic
Vander Wal, E., et al. (2013). Juxtaposition between host population structures: implications for disease transmission in a sympatric cervid community. Evolutionary Applications, 6, 1001-1011.	White-tailed deer, Odocoileus virginianus and elk, Cervus canadensis	Bovine tuberculosis, Mycobacterium bovis	Bacterium	Host	Moderate-High	Chronic
Wenzel, M.A., et al. (2016). The role of parasite-driven selection in shaping landscape genomic structure in red grouse (Lagopus lagopus scotica). Molecular Ecology, 25, 324-341.	Red grouse, Lagopus lagopus scotica	Nematode Trichostrongylus tenuis	Macroparasite	Host	Moderate	Chronic
Wilder, A.P., et al. (2015). Population genetic structure of a common host predicts the spread of white-nose syndrome, an emerging infectious disease in bats. Molecular Ecology, 24, 5495-5506.	Little brown myotis, Myotis lucifugus	White-nose syndrome, Pseudogymnoascus destructans	Fungus	Host	High	Chronic
Young, S.G., et al. (2017). How's the Flu Getting Through? Landscape genetics suggests both humans and birds spread H5N1 in Egypt. Infection Genetics and Evolution, 49, 293-299.	Poultry	H5N1 Avian influenza	Virus	Pathogen	High	Acute
